# Supplementary material for: Pattern changes of EEG oscillations and BOLD signals associated with temporal lobe epilepsy as revealed by a working memory task
Source: BMC Neurosci. 2014 Apr 25;15:52. doi: 10.1186/1471-2202-15-52 (PMC4021216; doi:10.1186/1471-2202-15-52)
Supplement: Additional file 1: Table S1 — Descriptive analysis of EEG. EEG findings to the normal control and left-HS groups. [file 1471-2202-15-52-S1.xlsx]

## Sheet: Plan1
Descriptive analysis of EEG – Peak Frequency (Hertz): Channels, Respective Brodmann area
	Encoding						Retention
Normal controls	Theta	BA	Alpha	BA	Beta	BA	Alpha	BA	Beta	BA
1	5: Fz	6	9: Cz, Pz, C3, P3	4,7,123,19	-		9: Cz, Pz, C3, P3	4,7,123,19	-
2	5: Fz	6	10: Cz, Pz, C3, P3	4,7,123,19	-		10: Cz, Pz, C3, P3	4,7,123,19	-
3	5: Fz, Cz	6.4	10: Pz, P3	7.19	-		10: Pz, P3	7.19	-
4	5: Fz	6	10: Cz, Pz, C3, P3	4,7,123,19	-		10: Cz, Pz, C3, P3	4,7,123,19	-
5	6: Fz, Cz	6.4	10.5: Cz, Pz, P3	4,7,19	-		10: Pz, P3	7.19	-
Left-HS patients
1	5: Fz, FC2	6	9: Cz, Pz, C4	4,7,123	-		9: Cz, Pz, CP2	4.7	-
2	5: Fz	6	9: Cz, Pz, C3, P3	4,7,123,19	17: Cz, Pz	4.7	9: Cz, Pz, C3, P3	4,7,123,19	17: Cz, Pz	4.7
3	5: Fz	6	10: Pz, P4	7	-		10: Pz	7	-
4	5: Cz	4	9: Pz, P3, P4	7.19	18: Pz, P3, P4	7.19	-		18: Pz, P3, P4	7.19
5	5: Cz	4	10: Pz, P3	7.19	20: Fz, F4	6.8	10: Pz,P3	7.19	-
6	5: Cz	4	9.5: Cz, Pz, P3	4,7,19	-		7: Fz, Cz	6.4	-
BA, Brodmann area.
