# Supplementary material for: Pattern changes of EEG oscillations and BOLD signals associated with temporal lobe epilepsy as revealed by a working memory task
Source: BMC Neurosci. 2014 Apr 25;15:52. doi: 10.1186/1471-2202-15-52 (PMC4021216; doi:10.1186/1471-2202-15-52)
Supplement: Additional file 2: Table S2 — Descriptive analysis of fMRI. fMRI findings to the normal control and left-HS groups. [file 1471-2202-15-52-S2.xlsx]

## Sheet: Plan1
Descriptive analysis of fMRI
Encoding						Retention
Positive BOLD						Positive BOLD
Control group	Side	BA	Left-HS group	Side	BA	Control group	Side	BA	Left-HS group	Side	BA
Cingulate	B>L	24	Cingulate	B	24
Superior frontal gyrus (post. Portion)	B>L	6	Superior frontal gyrus	B>L	6	Superior frontal gyrus	L	6.8	Superior frontal gyrus	L	6.8
Middle frontal gyrus	B>L	6,8,9	Middle frontal gyrus	B>R	6.8	Middle frontal gyrus	L	6.8
Inferior frontal gyrus	L	11,44,45,47	Inferior frontal gyrus	B	44.45	Inferior frontal gyrus	B>L	44,45,47	Inferior frontal gyrus	B	44.45
Precentral gyrus	B>L	4	Precentral gyrus	B>L	4	Precentral gyrus	L	4
Supramarginal gyrus	B>L	40	Supramarginal gyrus	B	40
Angular gyrus	B>L	39	Angular gyrus	B	39	Angular gyrus	L	39	Angular gyrus	L	39
Superior parietal lobule	B>L	7	Superior parietal lobule	B	7	Superior parietal lobule	L	7	Superior parietal lobule	L	7
Superior temporal gyrus	L	22
Fusiform gyrus and inferior temporal gyrus (medial portion)	B	19.37
Insular cortex	L	_
Putamen	B	_
Lingual gyrus	B	18	Lingual gyrus	B	18
Cerebellar cortex	B>L	_	Cerebellar cortex	B	_	Cerebellar cortex	B	_	Cerebellar cortex	B	_
Negative BOLD						Negative BOLD
Control group	Side	BA	Left-HS group	Side	BA	Control group	Side	BA	Left-HS group	Side	BA
Cingulate (anterior and posterior portions)	B	23,24,31	Cingulate (anterior and posterior portions)	B	23,24,31	Cingulate (anterior and posterior portions)	B	23,24,31	Cingulate (anterior and posterior portions)	B	23,24,31
Superior frontal gyrus	B	6	Superior frontal gyrus	B	6	Superior frontal gyrus	B	6,8,9	Superior frontal gyrus	B	6,8,9
Middle frontal gyrus	B>R	6,8,9	Middle frontal gyrus	B>R	6.8	Middle frontal gyrus	R	9.46	Middle frontal gyrus	R	9.46
Inferior frontal gyrus	R	11,44,45,47							Inferior frontal gyrus	R	11.47
Supramarginal gyrus	B>L	40	Supramarginal gyrus	L	40	Supramarginal gyrus	B	40	Supramarginal gyrus	B	40
Angular gyrus	B	39	Angular gyrus	B	39	Angular gyrus	B>R	39	Angular gyrus	B	39
		_				Superior parietal lobule	B	7	Superior parietal lobule	B	7
Precuneus	B	23,31	Precuneus	B	23,31	Precuneus	B	23,31	Precuneus	B	23,31
		_				Cuneus	B	18.19	Cuneus	B	18.19
Superior temporal gyrus	B>L	22	Superior temporal gyrus	L	22
Inferior temporal gyrus	R	21				Inferior temporal gyrus	R	20
Fusiform gyrus	R	19.37
Insular cortex	L	_
									Amigdala	R	_
									Caudate and internal capsule	B	_
						Lingual gyrus	B	18	Lingual gyrus	B	18
Cerebellar cortex	B	_	Cerebellar cortex	B	_	Cerebellar cortex	B	_	Cerebellar cortex	B	_
BA, Brodmann area; R, right; L, left; B, bilateral; B>R, bilateral greater for the right side; B>L, bilateral greater for the left side.
